# Supplementary material for: Zinc Oxide Nanoparticles Affect Early Seedlings’ Growth and Polar Metabolite Profiles of Pea (Pisum sativum L.) and Wheat (Triticum aestivum L.)
Source: Int J Mol Sci. 2023 Oct 8;24(19):14992. doi: 10.3390/ijms241914992 (PMC10573449; doi:10.3390/ijms241914992)
Supplement: Supplementary file 1 [file ijms-24-14992-s001.zip]

Archive with 1 entries (1 files):
- ijms-2638159-supplementary.pdf
